# Supplementary material for: The Diversity of N-Glycans of Chlorella Food Supplements Challenges Current Species Classification
Source: Foods. 2024 Oct 7;13(19):3182. doi: 10.3390/foods13193182 (PMC11482596; doi:10.3390/foods13193182)
Supplement: Supplementary file 1 [file foods-13-03182-s001.zip]

Archive with 5 entries (5 files):
- Chlorella Products Supporting Figures Foods.pdf
- Chlorella products Supporting Tables.xlsx
- Figure S2 Chlorella products spectra grouped.pptx
- Figure S6 Chlorella products spectra unassigned.pptx
- Mocsai Supporting sequences.pdf
